# Supplementary material for: Genome-Wide Analysis of the Growth-Regulating Factor (GRF) Family in Aquatic Plants and Their Roles in the ABA-Induced Turion Formation of Spirodela polyrhiza
Source: Int J Mol Sci. 2022 Sep 10;23(18):10485. doi: 10.3390/ijms231810485 (PMC9499638; doi:10.3390/ijms231810485)
Supplement: Supplementary file 1 [file ijms-23-10485-s001.zip]

Archive with 1 entries (1 files):
- ijms-1905434-supplementary.pdf
